# Supplementary material for: 4-(4-Ethoxy­benz­yl)-1,3-oxazolidin-2-one
Source: Acta Crystallogr Sect E Struct Rep Online. 2009 Mar 19;65(Pt 4):o805. doi: 10.1107/S160053680900957X (PMC2968907; doi:10.1107/S160053680900957X)
Supplement: Supplementary file 2 [file e-65-0o805-Isup2.hkl]

# 
# h,k,l, Fc-squared, Fo-squared, sigma(Fo-squared) and status flag 
# 
data_I
_shelx_title ' X in P2(1)2(1)2(1)' 
_shelx_refln_list_code          4 
_shelx_F_calc_maximum      104.79 
_exptl_crystal_F_000       472.00 
_reflns_d_resolution_high  0.8318 
 
loop_ 
 _symmetry_equiv_pos_as_xyz 
 'x, y, z' 
 '-x+1/2, -y, z+1/2' 
 '-x, y+1/2, -z+1/2' 
 'x+1/2, -y+1/2, -z' 
 
_cell_length_a     5.7960 
_cell_length_b     9.9240 
_cell_length_c    20.2090 
_cell_angle_alpha  90.000 
_cell_angle_beta   90.000 
_cell_angle_gamma  90.000 
 
_shelx_F_squared_multiplier     1.000 
 
loop_ 
 _refln_index_h 
 _refln_index_k 
 _refln_index_l 
 _refln_F_squared_calc 
 _refln_F_squared_meas 
 _refln_F_squared_sigma 
 _refln_observed_status 
   2   0   0      342.43      356.52      4.90 o 
   4   0   0      184.36       21.21      2.74 o 
   6   0   0       95.21       89.03      5.68 o 
   2   1   0       10.90       14.34      1.15 o 
   3   1   0        6.87       17.92      1.74 o 
   4   1   0       58.26       70.22      3.76 o 
   5   1   0       48.78       60.33      4.32 o 
   6   1   0        6.33       10.40      3.17 o 
   0   2   0     4467.41     4316.47     57.06 o 
   1   2   0      658.69      627.88      5.66 o 
   2   2   0        0.94        2.99      0.87 o 
   3   2   0       53.99       63.73      3.04 o 
   4   2   0        0.24       -1.15      1.89 o 
   5   2   0       14.18       14.57      2.71 o 
   6   2   0        4.24        6.37      3.53 o 
   1   3   0      210.61      231.58      3.98 o 
   2   3   0      505.10      526.96      6.99 o 
   3   3   0      442.07      493.21      7.97 o 
   4   3   0        1.52        2.45      1.79 o 
   5   3   0       95.71       82.00      5.24 o 
   6   3   0        6.05        5.34      3.30 o 
   0   4   0      421.37      439.60      5.98 o 
   1   4   0      166.12      152.97      3.69 o 
   2   4   0      464.35      472.50      7.26 o 
   3   4   0       75.30       75.10      3.53 o 
   4   4   0        0.00       -2.28      2.28 o 
   5   4   0        5.77        8.82      2.86 o 
   6   4   0       16.91       12.43      3.94 o 
   1   5   0        4.72        7.16      1.38 o 
   2   5   0      376.64      399.48      7.19 o 
   3   5   0      122.69      119.47      4.79 o 
   4   5   0        1.92        1.97      2.38 o 
   5   5   0      101.91       96.63      5.76 o 
   6   5   0       10.16       17.87      3.76 o 
   0   6   0       46.54       48.88      2.76 o 
   1   6   0       55.72       45.43      2.79 o 
   2   6   0      321.25      291.82      6.72 o 
   3   6   0       11.55       11.76      2.63 o 
   4   6   0      193.45      182.17      6.79 o 
   5   6   0        4.79        3.53      3.40 o 
   6   6   0        0.11        1.97      3.60 o 
   1   7   0       58.10       59.93      3.53 o 
   2   7   0       66.39       65.41      3.86 o 
   3   7   0      127.77      122.65      5.45 o 
   4   7   0       57.31       59.26      4.88 o 
   5   7   0        1.36        6.88      3.22 o 
   0   8   0        0.54       -1.66      2.05 o 
   1   8   0       60.22       67.60      4.04 o 
   2   8   0      119.58      110.79      5.40 o 
   3   8   0        2.43        4.14      2.40 o 
   4   8   0       73.96       69.96      5.04 o 
   5   8   0        1.25       -2.48      3.30 o 
   1   9   0        7.95        8.67      2.86 o 
   2   9   0       13.10       12.42      3.17 o 
   3   9   0       88.63       92.40      5.32 o 
   4   9   0       11.22       15.24      3.45 o 
   0  10   0        5.29        9.08      2.76 o 
   1  10   0       19.46       28.71      3.63 o 
   2  10   0       20.14       28.92      3.99 o 
   3  10   0        1.37        0.00      2.91 o 
   1  11   0        2.25        0.51      2.63 o 
   2  11   0        2.74        9.71      3.30 o 
   1   0   1       47.52       47.04      3.33 o 
   2   0   1        6.62       12.92      6.92 o 
   3   0   1       37.07       40.85      2.84 o 
   4   0   1        6.53        9.58      1.49 o 
   5   0   1        2.60       -1.65      1.65 o 
   6   0   1       10.32       14.73      2.57 o 
   0   1   1      170.03      139.70      3.19 o 
   1   1   1     5663.01     6027.71     48.86 o 
   2   1   1      306.22      315.44      3.36 o 
   3   1   1       74.87      100.50      8.41 o 
   4   1   1      291.62      307.93      4.96 o 
   5   1   1      173.17      216.59      4.97 o 
   6   1   1       11.72       12.95      2.33 o 
   0   2   1     8648.53     8848.45     87.96 o 
   1   2   1      738.57      734.63     17.63 o 
   2   2   1     1047.58     1114.09      6.68 o 
   3   2   1      209.61      219.54      3.67 o 
   4   2   1        8.41        3.22      1.39 o 
   5   2   1       23.52       21.91      2.20 o 
   6   2   1        1.15        1.44      5.89 o 
   0   3   1      149.18      152.30      2.15 o 
   1   3   1      354.62      360.46      3.52 o 
   2   3   1      418.22      458.01      4.64 o 
   3   3   1      272.03      305.00      4.49 o 
   4   3   1       58.40       51.47      2.40 o 
   5   3   1       11.97       16.37      2.43 o 
   6   3   1       18.94       13.64      2.98 o 
   0   4   1      335.18      319.82      4.88 o 
   1   4   1      705.39      703.16     10.72 o 
   2   4   1      509.24      549.42      5.51 o 
   3   4   1      150.08      160.29      3.56 o 
   4   4   1       24.27       21.64      2.07 o 
   5   4   1        1.32        2.47      1.87 o 
   6   4   1       21.60       25.93      3.05 o 
   0   5   1      590.60      606.04     11.11 o 
   1   5   1      448.63      472.72      5.15 o 
   2   5   1      414.50      410.62      5.26 o 
   3   5   1      120.22      117.88      3.74 o 
   4   5   1       75.03       63.50      5.83 o 
   5   5   1       33.96       41.98      2.99 o 
   6   5   1        6.38        1.91      2.64 o 
   0   6   1       48.14       39.96      1.87 o 
   1   6   1        4.63        3.58      1.06 o 
   2   6   1       54.97       47.93      2.15 o 
   3   6   1       48.71       43.38      2.49 o 
   4   6   1       90.58       85.94      6.15 o 
   5   6   1       19.06       20.22      2.64 o 
   6   6   1        0.93        2.27      3.98 o 
   0   7   1       32.25       37.62      1.99 o 
   1   7   1      197.75      189.62      4.09 o 
   2   7   1      196.93      197.52      4.45 o 
   3   7   1       13.34       13.97      2.00 o 
   4   7   1       12.79       12.19      2.26 o 
   5   7   1       35.58       39.48      3.44 o 
   0   8   1        2.95        3.28      1.22 o 
   1   8   1      269.26      247.83      5.07 o 
   2   8   1      196.18      188.41      4.73 o 
   3   8   1        1.29        4.88      1.72 o 
   4   8   1       18.43       21.04      2.44 o 
   5   8   1        0.93       -0.79      5.13 o 
   0   9   1        2.39        1.67      1.42 o 
   1   9   1       34.64       34.70      3.26 o 
   2   9   1       10.64       11.45      4.22 o 
   3   9   1        1.66        7.01      5.36 o 
   4   9   1        9.05       10.76      2.36 o 
   0  10   1        2.65        3.84      2.99 o 
   1  10   1       56.44       55.76      9.51 o 
   2  10   1       65.31       62.85      3.56 o 
   3  10   1        3.74        5.08      2.22 o 
   0  11   1        0.18        1.50      1.81 o 
   1  11   1        2.22        6.18      2.06 o 
   2  11   1       13.39       17.32      2.15 o 
   0   0   2      542.65      496.67      9.10 o 
   1   0   2      258.43      277.05    167.42 o 
   2   0   2      595.78      564.04     33.03 o 
   3   0   2      364.91      379.77     25.08 o 
   4   0   2      106.35      107.71      3.09 o 
   5   0   2        0.00        0.67      1.69 o 
   6   0   2      112.01       88.45      4.03 o 
   0   1   2     1349.76     1213.39     17.18 o 
   1   1   2     2323.84      492.96   1077.88 o 
   2   1   2       55.61       69.09      1.68 o 
   3   1   2      102.78      118.42      2.71 o 
   4   1   2       39.69       39.49      3.81 o 
   5   1   2       60.95       80.63      3.42 o 
   6   1   2       29.82       34.15      2.97 o 
   0   2   2     3557.32     3296.83     36.52 o 
   1   2   2     1144.42     1121.46     28.15 o 
   2   2   2       47.68       58.04      1.71 o 
   3   2   2       45.98       40.13      2.34 o 
   4   2   2      113.40      135.22      3.48 o 
   5   2   2       12.40       22.04      2.39 o 
   6   2   2       55.80       65.86      3.68 o 
   0   3   2     1466.83     1464.06     29.11 o 
   1   3   2      452.79      456.63      4.27 o 
   2   3   2      401.25      422.25      4.67 o 
   3   3   2      925.39      950.32     26.81 o 
   4   3   2       16.53       13.49      1.62 o 
   5   3   2       24.39       22.89      2.46 o 
   6   3   2       18.00       19.37      2.89 o 
   0   4   2     1235.28     1261.60      7.22 o 
   1   4   2      100.88      104.73      2.28 o 
   2   4   2       33.15       39.74      1.75 o 
   3   4   2      164.52      160.80      3.58 o 
   4   4   2       90.01      103.85      4.50 o 
   5   4   2       17.97       21.72      2.47 o 
   6   4   2        3.12        5.73      2.40 o 
   0   5   2      350.56      341.24     16.98 o 
   1   5   2      415.66      412.06      4.90 o 
   2   5   2       98.13       94.51      2.70 o 
   3   5   2       12.62        7.94      1.50 o 
   4   5   2       64.71       65.47      3.16 o 
   5   5   2       38.54       40.24      2.96 o 
   6   5   2        1.18       -0.35      3.48 o 
   0   6   2      598.83      622.99      7.07 o 
   1   6   2      114.56      111.00      2.92 o 
   2   6   2       17.60       21.10      2.05 o 
   3   6   2       36.47       36.29      2.22 o 
   4   6   2      163.05      153.60      5.08 o 
   5   6   2       10.09       14.66      3.20 o 
   0   7   2       23.68       21.71      1.72 o 
   1   7   2      107.00       98.48      4.09 o 
   2   7   2       51.64       45.99      3.91 o 
   3   7   2      101.01      100.77      4.34 o 
   4   7   2        8.58        8.51      3.03 o 
   5   7   2        1.31        2.55      4.22 o 
   0   8   2       11.75        9.88      1.58 o 
   1   8   2      102.29       99.15      4.94 o 
   2   8   2       60.02       63.51      3.64 o 
   3   8   2       26.63       25.73      4.37 o 
   4   8   2       26.93       30.93      2.70 o 
   5   8   2       25.00       25.67      6.53 o 
   0   9   2       44.17       44.73      2.80 o 
   1   9   2       37.90       34.94      2.62 o 
   2   9   2      185.61      178.72      4.94 o 
   3   9   2       26.22       32.10      2.72 o 
   4   9   2        2.21        3.39      2.29 o 
   0  10   2        9.91        7.60      1.93 o 
   1  10   2       10.40       10.21      2.16 o 
   2  10   2       12.07       10.26      2.35 o 
   3  10   2        2.85        3.43      2.13 o 
   0  11   2        0.00        1.28      3.05 o 
   1  11   2       11.34       13.96      2.53 o 
   2  11   2        3.03        3.54      2.18 o 
   1   0   3        4.96        1.58      0.88 o 
   2   0   3       18.02       17.25      1.11 o 
   3   0   3      341.19      337.14     20.53 o 
   4   0   3       84.84       88.40      5.21 o 
   5   0   3        3.34        3.44      1.70 o 
   6   0   3       29.86       27.41      3.49 o 
   0   1   3      810.98      810.18      6.13 o 
   2   1   3      115.62      132.04      2.32 o 
   3   1   3      302.85      323.63     13.15 o 
   4   1   3       12.23        4.92      3.64 o 
   5   1   3      315.30      312.65     13.31 o 
   6   1   3       13.06        9.69      2.59 o 
   0   2   3      523.47      486.51      3.42 o 
   1   2   3     1481.34     1379.37      9.23 o 
   2   2   3      555.57      571.28      4.93 o 
   3   2   3      901.02      927.55     28.36 o 
   4   2   3       61.43       65.95      2.61 o 
   5   2   3      105.71       98.52      3.71 o 
   6   2   3        1.81        5.75      2.31 o 
   0   3   3      475.26      457.27      4.78 o 
   1   3   3      192.06      195.13      2.72 o 
   2   3   3      659.59      676.43     14.81 o 
   3   3   3       18.75       21.93      1.67 o 
   4   3   3       30.13       27.50      2.06 o 
   5   3   3       28.68       31.80      2.66 o 
   6   3   3        4.13        1.98      2.41 o 
   0   4   3      387.27      378.61      7.96 o 
   1   4   3      298.79      293.30      3.72 o 
   2   4   3      128.45      142.81      8.68 o 
   3   4   3       20.48       20.10      1.69 o 
   4   4   3       27.80       27.97      2.26 o 
   5   4   3       33.78       36.56      2.85 o 
   6   4   3        1.58        2.85      2.21 o 
   0   5   3        6.04        5.64      0.96 o 
   1   5   3      937.33      950.10     11.08 o 
   2   5   3      162.52      178.91      3.53 o 
   3   5   3       35.74       32.75      2.13 o 
   4   5   3      222.41      216.96     11.09 o 
   5   5   3       38.96       49.77      3.20 o 
   6   5   3        3.78       -2.33      2.33 o 
   0   6   3        0.87        2.00      1.05 o 
   1   6   3      154.70      157.90      3.44 o 
   2   6   3       73.00       74.69      3.53 o 
   3   6   3       10.16       12.54      4.59 o 
   4   6   3       16.43       16.64      6.75 o 
   5   6   3       24.55       21.26      2.64 o 
   0   7   3      260.40      240.32      4.51 o 
   1   7   3      115.47      101.03     64.35 o 
   2   7   3       26.21       27.16      2.72 o 
   3   7   3       27.06       29.40      2.31 o 
   4   7   3       29.01       22.00      2.60 o 
   5   7   3        0.41        1.76      2.12 o 
   0   8   3        0.00        2.20      1.38 o 
   1   8   3      340.56      305.90      5.72 o 
   2   8   3      209.72      223.06      5.16 o 
   3   8   3        6.36        9.73      2.10 o 
   4   8   3       11.10        9.46      3.98 o 
   5   8   3        3.79        4.63      3.21 o 
   0   9   3       15.19       12.10      2.65 o 
   1   9   3       59.34       56.98      3.02 o 
   2   9   3       11.89       13.64      2.36 o 
   3   9   3        9.84        9.48      4.26 o 
   4   9   3       11.04       11.80      2.49 o 
   0  10   3       13.12       15.12      1.97 o 
   1  10   3      147.42      135.28      4.70 o 
   2  10   3        5.14        4.49      2.08 o 
   3  10   3        4.35        2.88      2.90 o 
   0  11   3       10.31       11.87      2.37 o 
   1  11   3        0.69        1.33      2.14 o 
   2  11   3        1.82        0.54      6.01 o 
   0   0   4    10979.98    11172.14     69.73 o 
   1   0   4     7890.67     7936.98    334.28 o 
   2   0   4      250.78      271.37      3.31 o 
   3   0   4       76.69       59.14      4.53 o 
   4   0   4       23.20       35.10      2.07 o 
   5   0   4        8.06        3.25      1.83 o 
   6   0   4      151.84      135.46     11.75 o 
   0   1   4      677.17      673.10     10.33 o 
   1   1   4     3918.11     4047.80    139.55 o 
   2   1   4        0.21        0.46      0.84 o 
   3   1   4      175.56      226.97      3.75 o 
   4   1   4        3.26        1.35      3.50 o 
   5   1   4        3.34        4.25      3.02 o 
   6   1   4       12.41       13.03      2.47 o 
   0   2   4      646.14      618.13     12.93 o 
   1   2   4      738.52      735.32      4.91 o 
   2   2   4      111.91      112.22      4.80 o 
   3   2   4       25.48       31.05      6.34 o 
   4   2   4        7.77        8.67      1.65 o 
   5   2   4       21.28       27.33      2.70 o 
   6   2   4       30.20       40.12      5.09 o 
   0   3   4        6.38        4.54      0.73 o 
   1   3   4      734.35      784.55      5.59 o 
   2   3   4      473.62      534.83      6.46 o 
   3   3   4      277.83      275.48      5.40 o 
   4   3   4       18.94       20.79      3.25 o 
   5   3   4       91.70       78.26     10.80 o 
   6   3   4       14.72        7.77      2.51 o 
   0   4   4     1096.41     1083.92     46.72 o 
   1   4   4       37.02       28.87      1.89 o 
   2   4   4       17.83       14.03      1.34 o 
   3   4   4      104.39      105.21      4.50 o 
   4   4   4        9.81       10.54      1.82 o 
   5   4   4       54.41       53.98      3.19 o 
   6   4   4        5.91        6.07      2.72 o 
   0   5   4       18.93       19.52      1.33 o 
   1   5   4      111.00      110.12      2.74 o 
   2   5   4      360.35      401.56      5.71 o 
   3   5   4      188.61      201.96      9.50 o 
   4   5   4        6.20        8.54      6.81 o 
   5   5   4       14.02       18.52      3.04 o 
   6   5   4       13.91        9.97     13.63 o 
   0   6   4       18.86       18.80      1.37 o 
   1   6   4       96.82       91.63      2.72 o 
   2   6   4      148.27      161.58      3.81 o 
   3   6   4      208.74      182.07     12.60 o 
   4   6   4       20.55       23.32      2.33 o 
   5   6   4        2.07        6.87      2.00 o 
   0   7   4       43.49       40.35      2.25 o 
   1   7   4       52.72       51.93      6.83 o 
   2   7   4      140.27      129.89      3.84 o 
   3   7   4      219.64      215.49      7.75 o 
   4   7   4       43.51       37.82      2.83 o 
   5   7   4        4.16        2.58      2.57 o 
   0   8   4        0.02        1.02      1.56 o 
   1   8   4       99.94      100.39      3.47 o 
   2   8   4      144.24      135.77      4.16 o 
   3   8   4       35.83       29.55      2.97 o 
   4   8   4       11.25       13.84      3.53 o 
   5   8   4        3.01        5.27      2.33 o 
   0   9   4       43.51       49.38      2.79 o 
   1   9   4       48.12       49.57      2.77 o 
   2   9   4       62.42       54.12      3.16 o 
   3   9   4       46.17       50.02      3.61 o 
   4   9   4        1.89        0.95      2.56 o 
   0  10   4        0.94        1.54      1.83 o 
   1  10   4       57.96       60.15      3.56 o 
   2  10   4        0.38        1.06      4.41 o 
   3  10   4        8.24        6.29      2.39 o 
   0  11   4        6.93        5.26      3.22 o 
   1  11   4       13.81       17.38      2.88 o 
   2  11   4        1.08        2.49      2.62 o 
   1   0   5     6791.31     6719.35    164.59 o 
   2   0   5      252.69      289.56     10.47 o 
   3   0   5        7.73       15.25     11.02 o 
   4   0   5        0.51        0.24      1.25 o 
   5   0   5       86.40      101.95      4.53 o 
   6   0   5        6.88        7.50      2.98 o 
   0   1   5      180.69      182.88      5.67 o 
   1   1   5     7887.03     8030.95    173.65 o 
   2   1   5        1.92        1.93      0.99 o 
   3   1   5      138.23      164.50      3.25 o 
   4   1   5       64.08       51.49     33.43 o 
   5   1   5       34.39       42.56      2.71 o 
   6   1   5        3.16        2.48      2.19 o 
   0   2   5        5.84        7.42      0.72 o 
   1   2   5      260.24      243.77      3.01 o 
   2   2   5       22.13       21.64      1.30 o 
   3   2   5       37.14       46.49      1.90 o 
   4   2   5      158.25      172.93      4.06 o 
   5   2   5       30.76       37.31      2.75 o 
   6   2   5        5.57        6.06      2.39 o 
   0   3   5     1864.47     1851.57      8.47 o 
   1   3   5       93.09       84.46      2.04 o 
   2   3   5      174.92      185.15      3.29 o 
   3   3   5      117.78      105.89      2.97 o 
   4   3   5       16.65       23.41      2.54 o 
   5   3   5        4.49       10.81      2.28 o 
   6   3   5        5.87        9.37      2.07 o 
   0   4   5      126.56      138.36      6.02 o 
   1   4   5      220.68      244.90      3.60 o 
   2   4   5      398.90      428.88     11.07 o 
   3   4   5      127.05      131.78      3.38 o 
   4   4   5       40.77       41.81      2.48 o 
   5   4   5       59.53       58.62      9.73 o 
   6   4   5        3.10        5.69      2.20 o 
   0   5   5       22.13       22.87      3.18 o 
   1   5   5      767.29      780.46     14.36 o 
   2   5   5       47.74       45.61      3.35 o 
   3   5   5       14.49       11.06      1.65 o 
   4   5   5       30.07       29.79      2.42 o 
   5   5   5       25.05       20.35      2.62 o 
   6   5   5       11.30        9.56      2.75 o 
   0   6   5        5.96        3.59      1.16 o 
   1   6   5       15.42       15.98      3.75 o 
   2   6   5       18.55       13.21      1.75 o 
   3   6   5       22.53       22.80      2.95 o 
   4   6   5       39.40       37.43      3.15 o 
   5   6   5       20.45       20.99      3.90 o 
   0   7   5        2.50        2.98      1.45 o 
   1   7   5       58.20       52.88      2.50 o 
   2   7   5       38.39       39.17      3.27 o 
   3   7   5       25.19       28.20      3.55 o 
   4   7   5       25.97       25.78      2.94 o 
   5   7   5       12.47       11.87      2.49 o 
   0   8   5      289.39      285.29      5.55 o 
   1   8   5       83.38       79.32      3.22 o 
   2   8   5        7.83        9.21      1.81 o 
   3   8   5       49.78       50.82      3.39 o 
   4   8   5       23.95       24.93      2.72 o 
   0   9   5      161.09      147.10      4.50 o 
   1   9   5        0.27        1.43      1.80 o 
   2   9   5       42.47       39.02      2.86 o 
   3   9   5       25.34       27.15      2.78 o 
   4   9   5       13.90       15.74      2.63 o 
   0  10   5       14.34       14.20      2.76 o 
   1  10   5       17.38       15.28      2.57 o 
   2  10   5       12.58       12.45      2.19 o 
   3  10   5        0.93        2.91      2.29 o 
   0  11   5        2.56        3.78      1.97 o 
   1  11   5        0.65       -2.06      2.27 o 
   2  11   5       10.00       10.61      2.43 o 
   0   0   6    10250.57    10285.42     78.80 o 
   1   0   6      230.21      220.40      2.83 o 
   2   0   6        9.31        4.28      1.28 o 
   3   0   6       23.82       20.04     13.50 o 
   4   0   6        1.31        8.02      1.47 o 
   5   0   6       52.43       54.82      2.99 o 
   6   0   6       46.28       49.50      3.38 o 
   0   1   6     1616.02     1506.82     28.63 o 
   1   1   6      341.89      317.65     15.48 o 
   2   1   6      684.83      704.31     28.27 o 
   3   1   6       31.79       19.58     17.01 o 
   4   1   6       36.73       53.47      3.57 o 
   5   1   6       16.77       13.54      2.40 o 
   6   1   6        5.37       10.73      3.53 o 
   0   2   6      505.84      503.06      4.23 o 
   1   2   6       85.11       86.06      2.42 o 
   2   2   6      347.81      374.67      4.41 o 
   3   2   6       63.93       65.92      2.85 o 
   4   2   6       35.65       37.11      4.79 o 
   5   2   6       37.74       35.37      4.73 o 
   6   2   6        9.96       17.41      3.25 o 
   0   3   6      436.87      452.31      4.99 o 
   1   3   6      575.37      578.74      5.18 o 
   2   3   6      106.27      124.88      2.80 o 
   3   3   6      472.49      502.76      8.75 o 
   4   3   6        1.36        4.65      1.45 o 
   5   3   6       65.69       65.88      3.70 o 
   6   3   6        2.17        2.19      4.22 o 
   0   4   6       16.71       15.74      1.17 o 
   1   4   6      544.63      547.75      5.49 o 
   2   4   6      132.63      142.63      3.20 o 
   3   4   6       42.98       43.96      4.81 o 
   4   4   6       86.45       79.94      3.14 o 
   5   4   6       23.05       17.56     13.54 o 
   6   4   6        1.35        3.22      2.11 o 
   0   5   6      522.77      504.80      5.61 o 
   1   5   6       37.17       40.25      1.97 o 
   2   5   6       34.61       37.93      1.90 o 
   3   5   6       16.32       17.34      4.15 o 
   4   5   6        2.14        5.85      1.81 o 
   5   5   6       34.73       33.91      2.72 o 
   6   5   6        0.98        3.82      2.49 o 
   0   6   6      213.65      219.05      8.83 o 
   1   6   6       14.16       12.27      1.61 o 
   2   6   6       66.94       66.36      2.59 o 
   3   6   6       33.45       31.22      6.25 o 
   4   6   6      117.72      117.86      7.32 o 
   5   6   6        0.77        6.11      2.10 o 
   0   7   6      332.09      297.85     13.46 o 
   1   7   6       41.81       45.96      2.38 o 
   2   7   6       22.22       22.75      2.07 o 
   3   7   6        5.70        7.40      2.05 o 
   4   7   6        9.15        9.13      2.29 o 
   5   7   6        1.58        4.52      2.53 o 
   0   8   6      114.62      115.17      3.88 o 
   1   8   6       36.54       32.37      2.29 o 
   2   8   6        4.11        4.07      1.88 o 
   3   8   6       79.80       76.08      3.64 o 
   4   8   6        5.15        3.29      2.28 o 
   0   9   6       42.05       40.22      2.83 o 
   1   9   6       23.90       19.88      2.30 o 
   2   9   6       16.56       15.49      2.47 o 
   3   9   6       36.39       38.95      3.21 o 
   4   9   6        5.77        7.31      2.43 o 
   0  10   6        2.62        1.18      1.96 o 
   1  10   6        1.73        4.32      1.98 o 
   2  10   6        6.49        7.69      2.52 o 
   3  10   6        2.12        0.75      2.03 o 
   0  11   6        0.46       -0.46      2.16 o 
   1  11   6        8.27        8.03      2.13 o 
   2  11   6        1.62        0.96      2.31 o 
   1   0   7      183.21      170.00      2.66 o 
   2   0   7     2501.40     2758.31     37.48 o 
   3   0   7       25.78       22.72      4.28 o 
   4   0   7       48.30       46.54      2.40 o 
   5   0   7        1.38        2.10      2.09 o 
   6   0   7       11.96       14.26      3.22 o 
   0   1   7        7.38        7.89      1.53 o 
   1   1   7      721.19      743.40      9.66 o 
   2   1   7      455.35      423.30      5.05 o 
   3   1   7       85.44       65.01     42.30 o 
   4   1   7      102.40       80.66     52.00 o 
   5   1   7       82.94       94.61      3.98 o 
   6   1   7        4.70        3.47      2.14 o 
   0   2   7      226.37      223.27      3.01 o 
   1   2   7      373.08      382.33      6.79 o 
   2   2   7      301.27      305.23      7.06 o 
   3   2   7       37.77       34.27      2.05 o 
   4   2   7      329.81      324.77      5.61 o 
   5   2   7       60.60       62.36      8.04 o 
   6   2   7        7.63        3.56      2.53 o 
   0   3   7      214.11      235.12      3.34 o 
   1   3   7       82.50       91.01      2.30 o 
   2   3   7      306.19      341.50      4.59 o 
   3   3   7       43.99       43.77      2.53 o 
   4   3   7       22.00       25.43      2.77 o 
   5   3   7        4.12        3.60      2.65 o 
   6   3   7        7.07        7.66      2.34 o 
   0   4   7       43.69       45.05      1.86 o 
   1   4   7      370.79      386.82      4.81 o 
   2   4   7       27.26       24.53      1.63 o 
   3   4   7       11.45       12.10      1.58 o 
   4   4   7       13.85       15.32      2.24 o 
   5   4   7        3.37        9.19      2.57 o 
   6   4   7        3.03        0.77      2.52 o 
   0   5   7       18.92       23.64      1.72 o 
   1   5   7       71.76       75.61      2.51 o 
   2   5   7      170.94      177.17      3.86 o 
   3   5   7      213.93      209.34      4.47 o 
   4   5   7      105.55      102.27      3.66 o 
   5   5   7       29.10       25.17      2.73 o 
   0   6   7       47.27       45.38      2.20 o 
   1   6   7      141.10      133.40      3.50 o 
   2   6   7       11.78       14.36      1.77 o 
   3   6   7       19.62       16.68      3.72 o 
   4   6   7       11.68        9.94      2.21 o 
   5   6   7       11.05        9.08      3.80 o 
   0   7   7        0.39        2.62      1.42 o 
   1   7   7      115.34      127.76      3.86 o 
   2   7   7      113.16      118.93      3.74 o 
   3   7   7       84.34       81.37      4.03 o 
   4   7   7        0.81       -1.49      2.07 o 
   5   7   7        4.34        4.86      3.12 o 
   0   8   7        3.57        4.40      1.52 o 
   1   8   7       38.93       34.15      2.90 o 
   2   8   7       56.60       53.58      3.07 o 
   3   8   7       15.07       13.99      2.70 o 
   4   8   7        2.78        3.74      2.23 o 
   0   9   7       82.03       80.63      6.36 o 
   1   9   7       12.52        8.73      2.26 o 
   2   9   7       16.03       14.16      3.31 o 
   3   9   7       31.49       36.51      3.21 o 
   4   9   7        1.72        5.35      2.23 o 
   0  10   7       39.89       35.42      3.08 o 
   1  10   7       34.24       35.02      2.86 o 
   2  10   7       19.63       23.07      2.81 o 
   3  10   7        0.60        0.53      2.27 o 
   0  11   7        1.73        1.35      2.57 o 
   1  11   7        2.91        4.34      2.33 o 
   0   0   8     1510.03     1542.42      7.75 o 
   1   0   8     1503.07     1484.98     50.86 o 
   2   0   8       16.94       17.48      1.74 o 
   3   0   8        9.62        9.15      1.31 o 
   4   0   8      124.64      134.01      3.75 o 
   5   0   8      108.10       94.99      3.87 o 
   6   0   8       32.23       27.38      3.05 o 
   0   1   8      987.20      947.32     23.13 o 
   1   1   8      309.27      305.67      3.87 o 
   2   1   8     1175.94     1205.11     20.48 o 
   3   1   8        1.94        2.21      1.25 o 
   4   1   8       75.83       87.06      3.35 o 
   5   1   8       13.31       11.46      2.50 o 
   6   1   8        6.59        4.49      2.35 o 
   0   2   8       18.55       17.83      1.14 o 
   1   2   8      213.53      191.48    117.54 o 
   2   2   8      180.47      174.07      5.65 o 
   3   2   8       33.08       28.45     18.46 o 
   4   2   8       19.51       12.76     12.55 o 
   5   2   8       11.27        9.93      2.20 o 
   6   2   8       10.40       10.77      3.89 o 
   0   3   8      121.12      130.35      4.14 o 
   1   3   8      569.35      604.62      5.75 o 
   2   3   8      231.55      222.79      5.27 o 
   3   3   8       51.15       45.61      2.48 o 
   4   3   8      230.78      226.03      5.04 o 
   5   3   8        5.39        8.71      4.05 o 
   6   3   8        5.89        2.88      3.32 o 
   0   4   8      382.49      378.07      5.19 o 
   1   4   8       61.96       57.74      4.32 o 
   2   4   8       12.59       15.69      1.62 o 
   3   4   8       35.44       39.67      2.24 o 
   4   4   8      111.37      110.70      3.85 o 
   5   4   8        7.89        6.91      3.08 o 
   6   4   8        5.48       12.16      5.53 o 
   0   5   8      339.27      369.51      8.63 o 
   1   5   8        3.76        3.41      1.27 o 
   2   5   8        6.54        5.42      1.51 o 
   3   5   8       56.74       48.13      2.84 o 
   4   5   8        8.36        5.57      2.24 o 
   5   5   8       25.86       26.20      2.77 o 
   0   6   8       10.75       10.81      1.43 o 
   1   6   8       16.21       16.72      1.76 o 
   2   6   8       75.55       73.18      2.95 o 
   3   6   8      168.74      169.11      4.57 o 
   4   6   8       20.30       17.03      2.53 o 
   5   6   8        1.64        2.23      3.87 o 
   0   7   8      113.60      109.23      3.48 o 
   1   7   8        0.23       -1.09      2.48 o 
   2   7   8       62.81       57.50      4.14 o 
   3   7   8       11.78       11.80      2.34 o 
   4   7   8       12.28       12.86      3.48 o 
   5   7   8        3.73        5.68      5.28 o 
   0   8   8      100.46      101.79      4.00 o 
   1   8   8        6.95        7.41      2.09 o 
   2   8   8        5.48       10.17      1.94 o 
   3   8   8       69.35       73.37      3.61 o 
   4   8   8       25.03       30.50      6.69 o 
   0   9   8       37.96       37.47      5.00 o 
   1   9   8       31.93       35.31      5.82 o 
   2   9   8       12.68       11.13      2.36 o 
   3   9   8       21.27       20.51      2.54 o 
   0  10   8       17.26       11.33      2.41 o 
   1  10   8        4.93        6.97      2.22 o 
   2  10   8        1.86        5.50      2.05 o 
   3  10   8        4.49        3.35      2.30 o 
   0  11   8       38.57       31.78      3.34 o 
   1  11   8        2.26        5.00      3.77 o 
   1   0   9      102.61       90.75      2.43 o 
   2   0   9       25.86       28.44      1.71 o 
   3   0   9       79.11       83.49      9.51 o 
   4   0   9        8.54        8.83      1.71 o 
   5   0   9       31.37       35.78      2.87 o 
   6   0   9       30.24       24.76      2.70 o 
   0   1   9        0.01       -0.70      0.86 o 
   1   1   9       83.98       85.54      2.24 o 
   2   1   9     1409.87     1417.76     31.14 o 
   3   1   9      100.38      103.48      5.27 o 
   4   1   9       35.05       24.71     16.74 o 
   5   1   9       27.26       28.08      2.65 o 
   6   1   9        8.76       15.20      2.47 o 
   0   2   9        0.58        1.30      0.94 o 
   1   2   9       51.53       60.69      2.01 o 
   2   2   9      127.59      123.17      8.09 o 
   3   2   9        3.91        2.45      2.21 o 
   4   2   9       21.18       19.02      2.21 o 
   5   2   9        0.83       -1.51      1.88 o 
   6   2   9        9.45        8.96      2.29 o 
   0   3   9       69.17       70.88      4.89 o 
   1   3   9      150.71      134.80      2.96 o 
   2   3   9       62.76       61.31      2.37 o 
   3   3   9       31.06       33.73      5.86 o 
   4   3   9       16.59        9.27      4.70 o 
   5   3   9        2.68        2.59      1.92 o 
   6   3   9        6.34        6.91      2.19 o 
   0   4   9      539.37      527.42     18.09 o 
   1   4   9        4.13        6.18      1.15 o 
   2   4   9      102.24      102.05      3.09 o 
   3   4   9       20.27       21.95      2.08 o 
   4   4   9       13.14       14.78      5.28 o 
   5   4   9       11.58        3.54      5.62 o 
   6   4   9        1.57        1.87      5.07 o 
   0   5   9      141.82      133.69      3.36 o 
   1   5   9      320.51      341.09      9.97 o 
   2   5   9        2.59        2.47      1.43 o 
   3   5   9        7.13        8.10      1.98 o 
   4   5   9        1.15        1.93      3.23 o 
   5   5   9        5.44        3.94      3.96 o 
   0   6   9       15.41       13.54      1.73 o 
   1   6   9       41.87       45.00      2.44 o 
   2   6   9      103.14      106.59      3.66 o 
   3   6   9       12.50       16.67      2.49 o 
   4   6   9       12.90       17.39      2.39 o 
   5   6   9       21.65       16.57      2.68 o 
   0   7   9       26.11       27.56      2.12 o 
   1   7   9       18.93       24.54      2.13 o 
   2   7   9      193.37      186.26      4.84 o 
   3   7   9       45.67       46.23      2.89 o 
   4   7   9       26.71       30.05      2.61 o 
   5   7   9        3.11        2.95      2.38 o 
   0   8   9        3.61        5.26      3.83 o 
   1   8   9       13.63       16.76      1.99 o 
   2   8   9        4.08        1.62      2.57 o 
   3   8   9       29.37       34.37      2.82 o 
   4   8   9       13.76       16.39      2.84 o 
   0   9   9      142.56      152.99     10.98 o 
   1   9   9        5.65        9.02      2.74 o 
   2   9   9        9.42        9.87      2.27 o 
   3   9   9        8.77        7.59      2.37 o 
   0  10   9        0.07        2.14      2.19 o 
   1  10   9       12.87       13.03      3.83 o 
   2  10   9        0.54       -1.29      1.98 o 
   0  11   9        8.40       10.00      2.69 o 
   0   0  10      342.09      314.62     11.90 o 
   1   0  10      659.67      620.86     45.25 o 
   2   0  10       67.08       61.54      3.99 o 
   3   0  10       46.73       49.91      2.98 o 
   4   0  10        7.27        9.07      1.89 o 
   5   0  10       12.07       10.40      2.27 o 
   6   0  10        1.18        1.40      2.80 o 
   0   1  10      164.71      164.86      3.02 o 
   1   1  10       11.02       14.38      1.31 o 
   2   1  10      677.42      680.46     16.49 o 
   3   1  10        4.59        0.18      1.28 o 
   4   1  10       31.80       34.77      2.53 o 
   5   1  10        3.66        3.41      1.93 o 
   6   1  10        1.86        1.76      2.53 o 
   0   2  10      594.40      628.79     17.45 o 
   1   2  10       59.76       57.15      3.31 o 
   2   2  10       36.37       24.15     17.43 o 
   3   2  10       10.01        7.90      1.65 o 
   4   2  10        3.24        3.83      2.66 o 
   5   2  10        6.69        8.64      3.81 o 
   6   2  10        1.19        3.15      2.00 o 
   0   3  10        0.66        0.12      0.96 o 
   1   3  10        3.68        3.72      1.24 o 
   2   3  10       23.57       26.47      5.73 o 
   3   3  10       70.44       79.13      2.94 o 
   4   3  10       39.54       38.17      4.16 o 
   5   3  10       10.43        9.56      2.29 o 
   6   3  10        4.94        6.46      2.20 o 
   0   4  10        1.45       -1.35      1.35 o 
   1   4  10      245.26      248.16     12.06 o 
   2   4  10      196.38      196.68      5.89 o 
   3   4  10       28.85       29.12      2.29 o 
   4   4  10        2.71        1.90      1.92 o 
   5   4  10        2.97        5.92      2.05 o 
   0   5  10        0.48        0.74      1.15 o 
   1   5  10       23.27       22.72      1.78 o 
   2   5  10       37.98       38.53      3.44 o 
   3   5  10       23.06       18.79      2.38 o 
   4   5  10       10.69       12.47      2.13 o 
   5   5  10        0.81        1.04      1.98 o 
   0   6  10       90.60       87.52      3.04 o 
   1   6  10       43.86       44.06      2.70 o 
   2   6  10       76.73       73.68      6.60 o 
   3   6  10       93.74       92.68      6.82 o 
   4   6  10        2.99        1.84      2.02 o 
   5   6  10        3.62        8.68      2.85 o 
   0   7  10       21.26       26.42      2.60 o 
   1   7  10       79.71       89.49      3.37 o 
   2   7  10        3.86        1.94      4.46 o 
   3   7  10        9.97        7.40      2.09 o 
   4   7  10        9.69       10.82      2.30 o 
   0   8  10       38.86       36.48      4.54 o 
   1   8  10       87.88       90.11      3.78 o 
   2   8  10       17.28       21.68      2.41 o 
   3   8  10       43.82       41.97      3.33 o 
   4   8  10       11.05       14.76      2.75 o 
   0   9  10        9.04        8.65      2.31 o 
   1   9  10        7.11        8.13      3.14 o 
   2   9  10       15.05       14.00      2.43 o 
   3   9  10        6.62        3.80      2.44 o 
   0  10  10        1.82        4.25      2.68 o 
   1  10  10        9.52        6.55      4.05 o 
   2  10  10        5.42        7.99      2.26 o 
   1   0  11      105.84       96.44      2.67 o 
   2   0  11       34.84       38.40      2.14 o 
   3   0  11      241.12      221.75      4.52 o 
   4   0  11        0.06        1.21      1.61 o 
   5   0  11        8.05        9.15      2.13 o 
   6   0  11        0.07        0.52      4.78 o 
   0   1  11        4.92        4.86      1.03 o 
   1   1  11      181.36      173.11      6.19 o 
   2   1  11        9.73        9.86      1.80 o 
   3   1  11       51.98       33.73     21.27 o 
   4   1  11        9.51       10.03      1.93 o 
   5   1  11        3.64        5.18      1.96 o 
   6   1  11       10.70        7.83      2.57 o 
   0   2  11       34.53       30.08      1.72 o 
   1   2  11      201.50      213.51      4.78 o 
   2   2  11       23.01       16.25     12.04 o 
   3   2  11       40.25       38.23      3.86 o 
   4   2  11      159.75      129.73     79.20 o 
   5   2  11        4.26        1.59      2.07 o 
   6   2  11        0.39       -0.52      2.20 o 
   0   3  11      254.99      242.11      4.16 o 
   1   3  11       31.99       31.76      1.78 o 
   2   3  11       37.97       29.75     22.39 o 
   3   3  11       18.84       12.36      1.96 o 
   4   3  11       58.88       58.73      3.25 o 
   5   3  11        2.12        2.15      4.05 o 
   0   4  11      214.80      227.91      4.72 o 
   1   4  11       18.25       19.38      3.09 o 
   2   4  11      144.47      109.46     73.10 o 
   3   4  11       23.79       29.01      3.43 o 
   4   4  11        9.09        7.78      2.05 o 
   5   4  11       21.58       17.78      2.48 o 
   0   5  11        0.03        0.37      1.27 o 
   1   5  11       99.09      100.25      3.70 o 
   2   5  11      170.57      148.30     94.82 o 
   3   5  11       63.29       59.87      3.04 o 
   4   5  11       12.51       12.56      2.29 o 
   5   5  11        9.89        5.13      3.41 o 
   0   6  11        7.23        8.08      2.08 o 
   1   6  11       63.80       66.97      3.00 o 
   2   6  11       31.76       33.77      2.64 o 
   3   6  11        4.95        1.35      2.25 o 
   4   6  11        0.14        3.93      1.78 o 
   5   6  11        1.55        3.51      2.20 o 
   0   7  11       14.95       13.45      1.97 o 
   1   7  11       33.13       38.16      3.90 o 
   2   7  11       70.79       71.90      4.74 o 
   3   7  11        1.49        1.57      2.17 o 
   4   7  11        0.95        3.09      2.18 o 
   0   8  11       30.26       33.91      4.05 o 
   1   8  11       54.64       61.29      5.96 o 
   2   8  11        1.94        2.31      1.84 o 
   3   8  11       10.91       12.17      2.74 o 
   4   8  11        5.93        4.44      2.43 o 
   0   9  11       35.22       31.91      2.90 o 
   1   9  11       31.91       32.92      3.18 o 
   2   9  11       25.93       24.50      5.24 o 
   3   9  11        4.04        6.63      2.24 o 
   0  10  11       12.80       13.90      2.45 o 
   1  10  11        7.59        9.89      2.08 o 
   2  10  11        6.80        5.70      2.55 o 
   0   0  12       81.31       79.51      3.94 o 
   1   0  12       86.45       70.72      2.75 o 
   2   0  12       47.95       49.47      2.22 o 
   3   0  12      207.65      182.97      4.52 o 
   4   0  12        7.72       11.16      2.02 o 
   5   0  12       20.87       16.95      2.59 o 
   6   0  12        0.43        1.13      2.31 o 
   0   1  12      160.07      159.35      3.34 o 
   1   1  12      431.18      430.91      5.48 o 
   2   1  12       27.85       31.76      4.67 o 
   3   1  12       28.77        1.92      3.26 o 
   4   1  12       27.94       31.04      3.39 o 
   5   1  12        3.75        2.33      2.10 o 
   6   1  12        4.06        1.14      2.64 o 
   0   2  12        2.61        1.22      1.41 o 
   1   2  12      358.34      357.37     14.29 o 
   2   2  12       46.08       35.44     22.46 o 
   3   2  12      179.61      186.80      7.54 o 
   4   2  12        8.76        1.63      4.60 o 
   5   2  12        5.18        4.19      2.13 o 
   0   3  12       70.90       74.55      2.59 o 
   1   3  12       26.08       27.64      1.82 o 
   2   3  12      128.45      128.03      3.58 o 
   3   3  12      104.10      102.56      3.67 o 
   4   3  12       28.96       15.93     13.05 o 
   5   3  12        5.49        3.35      2.18 o 
   0   4  12        4.69        6.75      1.58 o 
   1   4  12       53.86       53.53      2.57 o 
   2   4  12       14.49       15.48      2.15 o 
   3   4  12       32.66       31.11      2.51 o 
   4   4  12       41.09       39.22      2.79 o 
   5   4  12        7.13        4.87      2.20 o 
   0   5  12      155.85      163.77      7.75 o 
   1   5  12       26.94       27.51      2.17 o 
   2   5  12       23.56       17.22      3.76 o 
   3   5  12        4.73        5.82      1.88 o 
   4   5  12        7.42        0.53      2.31 o 
   5   5  12        5.19        5.90      2.71 o 
   0   6  12       39.50       38.53      2.37 o 
   1   6  12       25.47       25.71      2.32 o 
   2   6  12       24.91       22.61      2.42 o 
   3   6  12       35.01       34.52      2.70 o 
   4   6  12        2.66       -0.32      2.00 o 
   0   7  12        5.79        6.17      2.86 o 
   1   7  12       55.53       64.37      5.46 o 
   2   7  12       26.28       28.15      2.70 o 
   3   7  12        7.70        5.12      2.05 o 
   4   7  12        5.56        4.34      2.52 o 
   0   8  12        0.31        1.38      2.30 o 
   1   8  12        8.49        6.03      2.14 o 
   2   8  12       15.97       10.80      2.32 o 
   3   8  12       32.32       38.43      3.15 o 
   0   9  12        0.06        1.00      2.10 o 
   1   9  12       17.83       15.81      3.50 o 
   2   9  12        2.35        0.47      6.94 o 
   3   9  12        2.33        7.64      2.99 o 
   0  10  12        0.00        0.94      2.45 o 
   1  10  12        3.24        0.61      2.21 o 
   1   0  13      244.11      234.20      6.26 o 
   2   0  13      107.51      109.36      3.97 o 
   3   0  13      350.10      349.91      6.96 o 
   4   0  13       10.40        9.21      2.65 o 
   5   0  13        4.52        4.30      3.87 o 
   0   1  13       41.41       34.31      2.06 o 
   1   1  13       35.16       33.09      2.11 o 
   2   1  13       22.61       22.52      1.86 o 
   3   1  13      119.98      102.48     59.88 o 
   4   1  13       48.98       56.86      8.43 o 
   5   1  13        1.29        5.66      1.87 o 
   0   2  13       74.34       77.90      2.59 o 
   1   2  13        9.80       10.00      1.58 o 
   2   2  13       21.80       13.11      9.83 o 
   3   2  13      151.42      138.09      5.04 o 
   4   2  13       18.73       22.04      2.48 o 
   5   2  13        0.24       -0.28      1.89 o 
   0   3  13        0.67       -0.91      1.31 o 
   1   3  13       48.42       48.14      2.38 o 
   2   3  13       11.30       14.04      2.44 o 
   3   3  13       67.43       68.07      3.32 o 
   4   3  13        5.63        4.52      1.80 o 
   5   3  13        3.18        2.31      2.12 o 
   0   4  13       73.65       68.45      4.16 o 
   1   4  13       19.04       20.51      3.36 o 
   2   4  13       22.23       24.17      2.24 o 
   3   4  13       15.78       13.65      2.09 o 
   4   4  13        7.45       11.03      1.85 o 
   5   4  13        1.75       -0.13      2.66 o 
   0   5  13       27.75       29.66      2.83 o 
   1   5  13       19.98       22.96      2.19 o 
   2   5  13        5.23        3.27      1.92 o 
   3   5  13       16.15       12.63      2.91 o 
   4   5  13        7.26        9.02      2.99 o 
   5   5  13        0.93        5.22      2.80 o 
   0   6  13       21.71       26.00      2.94 o 
   1   6  13       66.48       68.01      5.05 o 
   2   6  13       19.35       14.45      2.40 o 
   3   6  13        4.69        3.00      2.72 o 
   4   6  13       11.11       13.40      4.37 o 
   0   7  13        0.11       -0.23      1.66 o 
   1   7  13       20.79       19.56      2.59 o 
   2   7  13        5.98        6.36      2.58 o 
   3   7  13        4.03        2.93      2.58 o 
   4   7  13       16.06       18.50      2.79 o 
   0   8  13       37.53       40.16      3.27 o 
   1   8  13        9.69       11.47      2.30 o 
   2   8  13       11.05        8.84      2.53 o 
   3   8  13        0.35       -2.35      2.35 o 
   0   9  13        2.62        2.53      2.06 o 
   1   9  13       22.99       25.91      2.76 o 
   2   9  13       10.63       14.96      2.86 o 
   0  10  13        0.01       -2.17      2.17 o 
   0   0  14       99.70       98.96      2.98 o 
   1   0  14      173.67      166.00      4.79 o 
   2   0  14        8.14        5.97      1.68 o 
   3   0  14       75.15       71.29      3.46 o 
   4   0  14        1.29        4.37      1.85 o 
   5   0  14        7.49        5.77      2.25 o 
   0   1  14        2.60        2.61      1.42 o 
   1   1  14       39.34       37.23      2.18 o 
   2   1  14        9.47        7.61      5.34 o 
   3   1  14       63.72       40.43     29.15 o 
   4   1  14       62.27       62.50      4.25 o 
   5   1  14        1.21        4.22      3.28 o 
   0   2  14       51.62       54.54      2.36 o 
   1   2  14       37.48       42.81      2.22 o 
   2   2  14      117.78       96.72     62.94 o 
   3   2  14       22.63       26.32      7.43 o 
   4   2  14        5.14        1.75      2.16 o 
   5   2  14        2.75        2.67      3.09 o 
   0   3  14      111.22      118.71      3.54 o 
   1   3  14       97.49       97.31      4.39 o 
   2   3  14        9.20        8.07      2.25 o 
   3   3  14       36.96       39.68      3.67 o 
   4   3  14        4.23        3.89      2.94 o 
   5   3  14        1.19        2.97      2.10 o 
   0   4  14        3.63        2.92      1.42 o 
   1   4  14      183.22      184.23      4.44 o 
   2   4  14       35.32       34.69      2.48 o 
   3   4  14        0.05       -1.14      1.77 o 
   4   4  14        3.31        2.50      2.02 o 
   5   4  14        3.65        0.69      2.50 o 
   0   5  14        8.13        4.18      2.06 o 
   1   5  14       24.44       23.91      2.33 o 
   2   5  14       19.97       19.31      2.70 o 
   3   5  14       11.85        6.97      2.10 o 
   4   5  14        3.34        5.62      2.32 o 
   0   6  14        2.84       -0.77      3.73 o 
   1   6  14        1.61        3.57      1.82 o 
   2   6  14       12.88       14.03      2.23 o 
   3   6  14       17.19       18.17      2.21 o 
   4   6  14        2.03        0.51      2.39 o 
   0   7  14        0.96        0.85      1.83 o 
   1   7  14       49.60       48.00      3.31 o 
   2   7  14        6.05        6.88      2.21 o 
   3   7  14       12.03       12.53      2.44 o 
   0   8  14        0.27       -0.09      1.82 o 
   1   8  14        3.90        6.39      2.06 o 
   2   8  14        3.07        5.94      2.23 o 
   3   8  14       10.78        9.05      2.82 o 
   0   9  14        1.76        1.46      2.03 o 
   1   9  14        2.68       -0.28      4.55 o 
   2   9  14        3.87        5.82      2.34 o 
   1   0  15        0.92       -6.66      6.66 o 
   2   0  15       60.49       65.99      4.18 o 
   3   0  15        5.83        5.77      1.77 o 
   4   0  15        5.56        7.59      2.12 o 
   5   0  15        0.59        4.61      1.97 o 
   0   1  15       87.40       85.01      4.87 o 
   1   1  15        2.14       -1.49      1.51 o 
   2   1  15       10.98       10.29      1.92 o 
   3   1  15       55.08       32.68     22.26 o 
   4   1  15       40.04       32.48      3.57 o 
   5   1  15        0.51        0.23      2.12 o 
   0   2  15        5.52        4.70      1.43 o 
   1   2  15       13.78       14.31      2.42 o 
   2   2  15       21.92       10.14     10.36 o 
   3   2  15        1.11       -1.81      1.81 o 
   4   2  15       26.78       26.33      2.59 o 
   5   2  15        0.37        2.88      3.49 o 
   0   3  15       26.94       24.27      2.05 o 
   1   3  15       41.27       37.84      3.70 o 
   2   3  15       25.11       24.98      2.99 o 
   3   3  15       51.25       50.55      3.10 o 
   4   3  15        4.32        7.80      3.21 o 
   5   3  15        1.50        6.16      2.14 o 
   0   4  15        9.19        9.23      2.74 o 
   1   4  15        2.34        1.97      2.79 o 
   2   4  15       30.08       18.14     18.24 o 
   3   4  15       12.47       14.00      2.06 o 
   4   4  15        1.38        2.20      2.02 o 
   0   5  15       11.69       12.67      2.10 o 
   1   5  15       74.72       81.44      4.98 o 
   2   5  15        4.76        3.15      3.34 o 
   3   5  15        3.97        1.27      1.96 o 
   4   5  15        0.51        1.19      1.95 o 
   0   6  15       32.90       37.77      2.77 o 
   1   6  15       19.54       23.45      2.30 o 
   2   6  15       28.27       36.13      2.77 o 
   3   6  15        3.31        1.73      2.12 o 
   4   6  15       10.63       17.52      5.55 o 
   0   7  15       16.13       19.89      3.94 o 
   1   7  15       17.93       22.59      5.23 o 
   2   7  15       47.23       50.41      7.15 o 
   3   7  15        2.58        4.47      2.00 o 
   0   8  15       10.96       11.07      2.33 o 
   1   8  15        0.32        0.56      2.01 o 
   2   8  15       47.96       45.65      3.52 o 
   0   9  15       12.51       16.41      2.44 o 
   1   9  15        2.77        1.52      2.16 o 
   0   0  16       37.28       37.74      2.31 o 
   1   0  16       30.52       27.95      2.01 o 
   2   0  16       11.46       14.58      2.03 o 
   3   0  16        0.49        1.76      3.46 o 
   4   0  16       28.35       27.30      3.26 o 
   5   0  16        1.84        5.55      2.45 o 
   0   1  16       28.27       27.75      3.53 o 
   1   1  16       23.70       28.59      2.80 o 
   2   1  16       73.47       73.42      3.24 o 
   3   1  16        9.25        4.52      2.26 o 
   4   1  16       12.90       12.62      2.21 o 
   5   1  16        0.77       -1.21      2.29 o 
   0   2  16       46.10       44.91      2.44 o 
   1   2  16       17.20       17.45      2.15 o 
   2   2  16       13.59        8.51      5.42 o 
   3   2  16        0.45       -1.00      1.99 o 
   4   2  16        5.19        7.21      3.86 o 
   5   2  16        3.75        3.98      3.63 o 
   0   3  16        1.55        2.20      1.50 o 
   1   3  16        1.55       -0.31      1.58 o 
   2   3  16       71.75       65.46      6.91 o 
   3   3  16       23.30       22.52      4.09 o 
   4   3  16        0.44        4.54      2.36 o 
   0   4  16        6.43        8.07      1.98 o 
   1   4  16        6.94        8.16      1.66 o 
   2   4  16       37.89       41.38      5.31 o 
   3   4  16        0.73       -1.96      1.96 o 
   4   4  16        5.12        8.86      1.99 o 
   0   5  16       62.95       55.92      3.05 o 
   1   5  16       59.57       63.45      3.28 o 
   2   5  16        1.64        0.99      1.87 o 
   3   5  16       10.22       10.62      2.22 o 
   4   5  16        0.28       -0.59      2.17 o 
   0   6  16       18.33       15.86      3.90 o 
   1   6  16       16.04       19.30      4.21 o 
   2   6  16        8.49        5.19      2.30 o 
   3   6  16       27.71       27.13      4.04 o 
   0   7  16        0.06        2.13      1.86 o 
   1   7  16        1.41        2.60      2.54 o 
   2   7  16       22.44       24.85      2.76 o 
   3   7  16        3.61        5.64      2.33 o 
   0   8  16        0.04        1.69      1.94 o 
   1   8  16        8.74        6.82      2.36 o 
   2   8  16       10.89       20.03      2.67 o 
   1   0  17        6.44        1.71      3.05 o 
   2   0  17        6.10        5.51      2.22 o 
   3   0  17       10.56       10.08      2.09 o 
   4   0  17       37.33       36.43      4.90 o 
   0   1  17       50.60       46.19      2.57 o 
   1   1  17       11.25        9.71      1.76 o 
   2   1  17       21.55       20.49      3.04 o 
   3   1  17       23.43       16.80     13.26 o 
   4   1  17        7.62       11.21      2.42 o 
   0   2  17        3.95        6.10      1.64 o 
   1   2  17       14.10       16.24      3.34 o 
   2   2  17       82.90       69.82     45.66 o 
   3   2  17        1.67        1.27      1.77 o 
   4   2  17        0.56        2.88      2.10 o 
   0   3  17        4.04        2.87      1.61 o 
   1   3  17        7.51        4.24      4.15 o 
   2   3  17        9.14       11.88      2.15 o 
   3   3  17        2.71        1.43      2.04 o 
   4   3  17       11.80        5.68      6.35 o 
   0   4  17       26.52       23.76      2.45 o 
   1   4  17        2.20        2.83      2.76 o 
   2   4  17        2.48        3.48      1.85 o 
   3   4  17        1.46        2.66      3.83 o 
   4   4  17        3.26        3.91      2.23 o 
   0   5  17        1.16        1.67      1.88 o 
   1   5  17        2.74        0.01      1.96 o 
   2   5  17       10.16        8.47      7.39 o 
   3   5  17        5.52        9.00      3.31 o 
   4   5  17        0.69        1.63      2.28 o 
   0   6  17       81.69       94.02      4.15 o 
   1   6  17       18.48       18.05      2.49 o 
   2   6  17        1.06        1.35      2.04 o 
   3   6  17        3.36        2.96      3.09 o 
   0   7  17        7.80        6.87      2.16 o 
   1   7  17        8.00        9.53      2.28 o 
   2   7  17       13.53       12.80      2.62 o 
   0   8  17        0.07        2.23      3.39 o 
   1   8  17        1.53       -0.23      2.29 o 
   0   0  18       43.72       43.36      2.64 o 
   1   0  18       45.57       49.46      4.64 o 
   2   0  18        7.28        6.97      4.12 o 
   3   0  18        3.57        3.67      1.86 o 
   4   0  18       35.22       36.64      3.23 o 
   0   1  18       10.06        8.64      1.57 o 
   1   1  18        0.34       -2.56      2.72 o 
   2   1  18        6.96        7.86      2.19 o 
   3   1  18        1.41        3.10      1.77 o 
   4   1  18        6.29        6.84      2.34 o 
   0   2  18        1.63        1.94      2.33 o 
   1   2  18       28.07       28.41      2.61 o 
   2   2  18       33.38       25.07     19.52 o 
   3   2  18        2.96       -0.46      2.18 o 
   4   2  18       13.38       16.50      2.58 o 
   0   3  18       13.17       11.48      2.01 o 
   1   3  18        3.92        4.77      1.90 o 
   2   3  18        5.75        8.60      3.73 o 
   3   3  18        0.16       -1.26      1.91 o 
   4   3  18        0.64       -0.41      2.17 o 
   0   4  18       10.05       10.36      2.44 o 
   1   4  18        2.48        1.18      1.80 o 
   2   4  18       19.93       17.06      2.47 o 
   3   4  18        4.47        3.93      2.13 o 
   4   4  18        1.32        2.92      2.43 o 
   0   5  18       22.56       28.73      2.68 o 
   1   5  18        4.11        6.30      1.82 o 
   2   5  18       13.95       14.27      2.37 o 
   3   5  18        3.97        3.75      3.71 o 
   0   6  18       25.89       35.25      6.72 o 
   1   6  18        3.57        1.69      2.47 o 
   2   6  18        1.02       -0.20      5.85 o 
   3   6  18        6.27        7.00      2.45 o 
   0   7  18        7.13        4.59      2.60 o 
   1   7  18        4.25        5.60      2.23 o 
   2   7  18        0.44       -1.10      2.23 o 
   0   8  18        7.38       12.76      3.76 o 
   1   0  19        1.38       -1.73      3.50 o 
   2   0  19       11.46       15.38      2.20 o 
   3   0  19        5.68        9.16      2.05 o 
   4   0  19       12.47       20.30      6.53 o 
   0   1  19        4.44        1.38      2.03 o 
   1   1  19        6.80        8.31      3.22 o 
   2   1  19        1.90        3.65      1.76 o 
   3   1  19        3.92        3.62      3.66 o 
   4   1  19        2.48        3.16      3.68 o 
   0   2  19       10.48       13.98      3.02 o 
   1   2  19       54.68       54.49      6.43 o 
   2   2  19       21.81       22.77      2.46 o 
   3   2  19        1.45        1.15      2.06 o 
   4   2  19       10.97       11.34      2.64 o 
   0   3  19       24.90       24.96      2.31 o 
   1   3  19       18.69       18.24      3.09 o 
   2   3  19       25.15       18.29     12.22 o 
   3   3  19        8.97       14.49      4.95 o 
   0   4  19        0.41       -1.80      1.80 o 
   1   4  19        2.35        2.32      1.96 o 
   2   4  19        3.25       -0.65      2.05 o 
   3   4  19        1.07        0.15      2.91 o 
   0   5  19       33.81       33.30      3.04 o 
   1   5  19        1.12        1.78      3.04 o 
   2   5  19        1.23        2.95      1.93 o 
   3   5  19        6.74        2.54      2.50 o 
   0   6  19        1.76        1.13      2.15 o 
   1   6  19        0.24        1.81      2.10 o 
   2   6  19        1.35        1.36      2.33 o 
   0   7  19        7.30        5.81      2.63 o 
   1   7  19        3.57        6.20      1.89 o 
   0   0  20        0.00       -1.84      1.84 o 
   1   0  20       28.50       35.13      2.98 o 
   2   0  20       14.89       14.02      2.17 o 
   3   0  20        0.05       -1.94      2.08 o 
   0   1  20        0.68        2.62      1.72 o 
   1   1  20       16.63       16.66      2.38 o 
   2   1  20        0.93       -0.06      1.95 o 
   3   1  20        1.23        0.34      2.17 o 
   0   2  20        4.09        2.33      1.79 o 
   1   2  20        6.09       10.62      2.36 o 
   2   2  20       10.16        8.46      2.29 o 
   3   2  20        1.13        3.02      4.18 o 
   0   3  20        3.74        7.38      3.34 o 
   1   3  20        8.36        8.45      2.41 o 
   2   3  20        5.67        3.46      3.82 o 
   3   3  20        1.66        3.27      3.62 o 
   0   4  20       10.83       10.80      2.29 o 
   1   4  20       19.89       25.78      3.89 o 
   2   4  20       12.75       16.14      5.00 o 
   3   4  20        0.07        3.33      3.76 o 
   0   5  20       16.19       19.21      2.80 o 
   1   5  20        1.69        3.30      3.09 o 
   2   5  20        0.28        1.25      2.18 o 
   0   6  20        0.04       -2.18      2.29 o 
   1   6  20        8.98        9.58      2.45 o 
   1   0  21        1.25       -0.82      2.20 o 
   2   0  21        0.00       -1.12      1.96 o 
   3   0  21        0.00       -0.12      4.59 o 
   0   1  21        0.82        1.91      3.49 o 
   1   1  21        4.35        4.84      2.18 o 
   2   1  21        2.14        1.40      2.05 o 
   3   1  21        3.01        4.34      3.11 o 
   0   2  21        5.58        6.28      2.05 o 
   1   2  21        9.45       11.34      2.49 o 
   2   2  21       10.39        8.40      2.46 o 
   3   2  21        1.80        5.97      3.59 o 
   0   3  21        5.50        2.18      4.52 o 
   1   3  21       16.92       15.05      2.53 o 
   2   3  21        0.22       -1.45      2.10 o 
   3   3  21       12.31        7.62      2.86 o 
   0   4  21        1.34        3.09      2.93 o 
   1   4  21        8.90        7.99      2.26 o 
   2   4  21        0.35        1.78      3.40 o 
   0   5  21       12.93       14.80      2.75 o 
   1   5  21        3.55        3.42      2.44 o 
   0   6  21        7.16       11.91      3.48 o 
   0   0  22        6.80        2.47      2.40 o 
   1   0  22        7.84        6.40      2.50 o 
   2   0  22        1.24        0.53      2.11 o 
   0   1  22        4.75        4.14      3.85 o 
   1   1  22        7.69        3.67      2.36 o 
   2   1  22        0.40        2.69      1.81 o 
   0   2  22        7.95        8.80      2.40 o 
   1   2  22        1.83        1.16      2.21 o 
   2   2  22        6.61        4.03      2.62 o 
   0   3  22        0.93       -1.64      2.15 o 
   1   3  22        8.99       15.32      2.48 o 
   2   3  22        3.70        4.34      2.49 o 
   0   4  22        0.28       -1.03      2.29 o 
   1   4  22        1.95        3.70      2.17 o 
   0   5  22        0.22        1.96      2.24 o 
   1   0  23        2.48        4.26      2.29 o 
   2   0  23        1.80        4.40      2.24 o 
   0   1  23        0.97        0.55      2.52 o 
   1   1  23        2.24        3.53      3.75 o 
   2   1  23        4.55        4.10      3.51 o 
   0   2  23        1.90        6.68      3.48 o 
   1   2  23        8.75       10.51      2.52 o 
   0   3  23        7.43        8.06      2.44 o 
   1   3  23        1.66        0.85      2.80 o 
   0   0  24        0.32        2.66      2.20 o 
   1   0  24        0.02        2.37      2.13 o 
   0   1  24        6.84        6.70      2.70 o 
                                                 
